# Supplementary material for: Exploring links between common mental health problems, alcohol/substance use and perpetration of intimate partner violence: A rapid ethnographic assessment with men in urban Kenya
Source: Glob Ment Health (Camb). 2018 Jan 18;5:e3. doi: 10.1017/gmh.2017.25 (PMC5797935; doi:10.1017/gmh.2017.25)
Supplement: Supplementary file 1 [file gmhsup.zip]

Archive with 2 entries (2 files):
- S2054425117000255sup001.docx
- S2054425117000255sup002.docx
